# Supplementary material for: Hepatobiliary Adverse Events Linked to Immune Checkpoint Inhibitors: A Real‐World Pharmacovigilance Analysis Using FAERS Data
Source: Thorac Cancer. 2025 Nov 16;16(22):e70184. doi: 10.1111/1759-7714.70184 (PMC12620246; doi:10.1111/1759-7714.70184)
Supplement: Supplementary file 1 — Table S1: Top 50 concomitant medications in patients with ICI‐associated hepatobiliary AEs in the FAERS database. Table S2: Detailed breakdown of hepatobiliary adverse events associated with Durvalumab. This table presents all Preferred Terms (PTs) related to hepatobiliary events reported for Durvalumab in the FAERS database. The table includes counts for various outcomes, including death (DE), hospitalization (HO), and life‐threatening events (LT), among others. Table S3: Detailed breakdown of hepatobiliary adverse events associated with Pembrolizumab. This table lists all PT‐level hepatobiliary events reported for Pembrolizumab, including frequencies and corresponding clinical outcomes (e.g., DE, HO, DS). Table S4: Detailed breakdown of hepatobiliary adverse events associated with Toripalimab. PT‐level adverse events for Toripalimab are shown with associated outcome counts, enabling risk stratification for liver‐related complications. Table S5: Detailed breakdown of hepatobiliary adverse events associated with Nivolumab. The table provides a comprehensive view of liver‐related AEs for Nivolumab users, organized by PT and outcome type. Table S6: Detailed breakdown of hepatobiliary adverse events associated with Atezolizumab. Includes PT‐level reporting of liver toxicities for Atezolizumab and the respective frequencies of adverse clinical outcomes. Table S7: Detailed breakdown of hepatobiliary adverse events associated with Tislelizumab. Summarizes FAERS‐reported liver AEs for Tislelizumab by PT, including hospitalization, death, and other outcome classifications. Table S8: Performance tests for goodness‐of‐fit of three parametric distribution models. [file TCA-16-e70184-s001.xlsx]

## Sheet: Table S1
DRUG NAMES	REPORTED NUMBER	FDA LABEL FOR ​​A WARNING ON HEPATOBILIARY TOXICITY (Y=YES, N=NO)
CARBOPLATIN	1652	Y
BEVACIZUMAB	1435	N
PACLITAXEL	1261	N
LENVATINIB MESYLATE	971	N
ACETAMINOPHEN	846	Y
CISPLATIN	528	N
AMLODIPINE BESYLATE	440	N
AXITINIB	393	Y
PEMETREXED DISODIUM	360	N
OXYCODONE HYDROCHLORIDE	343	N
MAGNESIUM OXIDE	342	N
CABOZANTINIB S-MALATE	324	Y
SODIUM CHLORIDE	320	N
ASPIRIN	281	N
FUROSEMIDE	276	N
ETOPOSIDE	266	N
LEVOTHYROXINE SODIUM	238	N
SULFAMETHOXAZOLE\TRIMETHOPRIM	235	Y
FLUOROURACIL	227	N
OXALIPLATIN	219	Y
LEVOTHYROXINE	211	N
METFORMIN HYDROCHLORIDE	207	N
PREGABALIN	200	N
ATORVASTATIN	199	Y
URSODIOL	196	Y
GEMCITABINE HYDROCHLORIDE	195	Y
ONDANSETRON	187	N
OXYCODONE	167	Y
SPIRONOLACTONE	149	N
POTASSIUM CHLORIDE	148	N
FAMOTIDINE	142	Y
METOCLOPRAMIDE	141	N
REBAMIPIDE	134	N
LORAZEPAM	131	N
FENTANYL	130	N
CHOLECALCIFEROL	130	N
VONOPRAZAN FUMARATE	119	Y
LEVETIRACETAM	114	N
LOXOPROFEN SODIUM	112	Y
IBUPROFEN	110	Y
CELECOXIB	108	Y
DENOSUMAB	108	N
APIXABAN	108	N
LACTULOSE	107	N
FOLIC ACID	104	N
TRAMADOL	103	N
MORPHINE SULFATE	102	N
CABOZANTINIB	97	N
ALLOPURINOL	95	Y

## Sheet: Table S2
PT	CA	DE	DS	HO	LT	OT	RI	NA
acute cholecystitis necrotic	0	0	0	0	0	1	0	0
acute hepatic failure	0	5	0	0	0	0	0	0
acute on chronic liver failure	0	1	0	0	0	0	0	0
autoimmune hepatitis	0	3	0	2	3	4	0	1
bile duct stenosis	0	1	1	3	0	2	0	0
bile duct stone	0	0	0	2	0	1	0	0
biliary dilatation	0	0	0	0	0	3	0	0
biliary fistula	0	1	0	1	0	0	0	0
biliary obstruction	0	2	0	7	0	7	0	0
biliary tract disorder	0	0	0	0	1	1	0	0
cholangitis	0	22	2	21	6	31	0	0
cholangitis acute	0	0	0	5	1	3	0	0
cholangitis chronic	0	1	0	0	0	0	0	0
cholangitis sclerosing	0	1	0	2	2	7	0	0
cholecystic intraepithelial neoplasia	0	0	0	1	0	0	0	0
cholecystitis	0	2	0	10	2	7	0	1
cholecystitis acute	0	0	0	1	1	3	0	0
cholecystitis chronic	0	0	0	0	0	1	0	0
cholelithiasis	0	2	0	2	0	1	0	0
cholestasis	0	0	0	8	2	5	0	0
cholestatic liver injury	0	0	0	1	0	2	0	0
congestive hepatopathy	0	0	0	0	1	0	0	0
deficiency of bile secretion	0	0	0	1	0	0	0	0
drug-induced liver injury	0	9	2	38	6	33	0	0
gallbladder enlargement	0	1	0	0	1	1	0	0
gallbladder obstruction	0	0	0	1	0	0	0	0
haemobilia	0	0	0	1	0	0	0	0
hepatic cirrhosis	0	5	0	1	0	3	0	0
hepatic congestion	0	0	1	0	0	0	0	0
hepatic cyst	0	0	0	0	0	2	0	0
hepatic cyst ruptured	0	0	0	1	0	0	0	0
hepatic cytolysis	0	2	0	8	3	5	0	0
hepatic failure	0	22	0	3	6	2	0	0
hepatic function abnormal	0	17	3	56	17	51	0	4
hepatic haemorrhage	0	0	0	1	0	0	0	0
hepatic infarction	0	1	0	0	0	0	0	0
hepatic lesion	0	0	0	1	0	3	0	0
hepatic mass	0	0	0	1	0	3	0	0
hepatic necrosis	0	1	0	0	0	0	0	0
hepatic pain	0	0	0	2	0	1	0	0
hepatic steatosis	0	0	0	1	1	2	0	1
hepatitis	0	8	1	9	5	22	0	0
hepatitis acute	0	0	0	0	0	1	0	0
hepatitis alcoholic	0	0	0	0	1	0	0	0
hepatitis cholestatic	0	0	0	0	0	1	0	0
hepatitis fulminant	0	2	0	2	0	0	0	0
hepatitis toxic	0	1	0	0	0	0	0	0
hepatobiliary disease	0	1	0	0	0	0	0	0
hepatocellular injury	0	0	0	3	0	2	0	0
hepatomegaly	0	0	0	1	0	1	0	0
hepatorenal failure	0	3	0	0	0	0	0	0
hepatosplenomegaly	1	0	0	0	0	0	0	0
hepatotoxicity	0	2	0	1	1	10	0	0
hyperbilirubinaemia	0	0	0	0	1	0	0	0
hyperplastic cholecystopathy	0	1	0	0	0	0	0	0
hypertransaminasaemia	0	0	1	4	0	0	0	0
immune-mediated cholangitis	0	4	0	1	0	2	0	1
immune-mediated cholestasis	0	0	0	1	0	0	0	0
immune-mediated hepatic disorder	0	12	0	12	11	26	0	0
immune-mediated hepatitis	0	7	1	8	5	9	0	0
ischaemic hepatitis	0	0	0	1	0	0	0	0
jaundice	0	7	0	15	0	12	0	1
jaundice cholestatic	0	3	0	3	1	4	0	0
liver disorder	0	15	2	28	15	48	0	3
liver injury	0	3	0	1	0	1	0	0
mixed liver injury	0	0	0	2	0	1	0	0
non-alcoholic steatohepatitis	0	0	0	0	0	1	0	0
perforation bile duct	0	1	0	0	0	1	0	0
portal vein embolism	0	0	0	0	0	1	0	0
portal vein occlusion	0	1	0	0	0	0	0	0
portal vein thrombosis	0	3	0	0	2	3	0	0
primary biliary cholangitis	0	0	0	1	0	0	0	0
subacute hepatic failure	0	1	0	0	0	0	0	0
suspected drug-induced liver injury	0	1	0	3	0	2	0	0
vanishing bile duct syndrome	0	1	0	0	0	0	0	0

## Sheet: Table S3
PT	CA	DE	DS	HO	LT	OT	RI	NA
acute cholecystitis necrotic	0	0	0	2	0	0	0	0
acute hepatic failure	0	20	0	7	3	4	0	0
acute on chronic liver failure	0	0	0	1	0	0	0	0
alcoholic liver disease	0	2	0	1	0	0	0	0
ampulla of vater stenosis	0	0	0	0	0	1	0	0
autoimmune cholangitis	0	2	0	3	1	1	0	0
autoimmune hepatitis	0	53	3	56	13	51	1	2
bile duct necrosis	0	1	0	0	0	0	0	0
bile duct obstruction	0	2	0	2	1	0	0	0
bile duct stenosis	0	3	0	5	1	3	0	0
bile duct stone	0	1	0	8	0	6	0	0
biliary colic	0	0	0	3	0	1	0	0
biliary cyst	0	0	0	0	0	4	0	0
biliary dilatation	0	3	1	6	0	4	0	0
biliary obstruction	0	3	0	5	1	6	0	0
biliary tract disorder	0	3	0	3	2	8	0	0
biloma	0	0	0	1	0	1	0	0
cholangiolitis	0	0	0	1	1	0	0	0
cholangitis	0	20	2	78	5	60	0	0
cholangitis acute	0	2	0	5	0	1	0	0
cholangitis sclerosing	0	31	3	47	6	20	0	0
cholecystitis	0	9	0	65	7	46	0	0
cholecystitis acute	0	10	0	25	2	13	0	0
cholecystitis chronic	0	0	0	2	0	1	0	0
cholecystocholangitis	0	0	0	0	0	1	0	0
cholelithiasis	0	10	0	15	5	12	0	0
cholestasis	0	9	1	50	6	37	0	1
cholestatic liver injury	0	2	0	7	0	10	0	0
chronic hepatic failure	0	2	0	0	0	0	0	0
chronic hepatitis	0	0	0	1	0	1	0	0
cirrhosis alcoholic	0	0	0	1	0	0	0	0
congestive hepatopathy	0	5	0	0	0	0	0	0
dilatation intrahepatic duct acquired	0	0	0	1	0	0	0	0
drug-induced liver injury	0	45	3	70	17	48	0	1
gallbladder disorder	0	1	0	4	0	6	0	0
gallbladder enlargement	0	1	1	11	1	5	0	0
gallbladder fistula	0	0	0	1	0	0	0	0
gallbladder hypofunction	0	0	0	0	0	1	0	0
gallbladder oedema	0	2	0	1	0	0	0	0
gallbladder perforation	0	1	0	0	0	0	0	0
gallbladder polyp	0	0	0	0	0	2	0	0
gallbladder rupture	0	1	0	1	0	1	0	0
granulomatous liver disease	0	1	0	1	0	7	0	0
haemobilia	0	2	0	2	0	0	0	0
haemorrhagic cholecystitis	0	0	0	1	0	0	0	0
hepatic artery aneurysm	0	0	0	1	0	0	0	0
hepatic atrophy	0	2	0	2	0	0	0	0
hepatic calcification	0	1	0	3	0	2	0	0
hepatic cirrhosis	0	4	1	10	3	8	0	1
hepatic congestion	0	0	0	1	0	0	0	0
hepatic cyst	0	2	1	4	0	9	0	1
hepatic cytolysis	0	5	0	83	3	79	0	0
hepatic failure	0	99	2	24	10	27	0	0
hepatic fibrosis	0	1	0	2	1	3	0	0
hepatic function abnormal	0	131	17	309	45	136	0	17
hepatic haemorrhage	0	1	0	2	0	1	0	0
hepatic infarction	0	1	0	0	0	1	0	0
hepatic lesion	0	3	0	6	1	13	0	0
hepatic mass	0	0	0	3	0	7	0	2
hepatic necrosis	0	1	0	2	2	8	0	0
hepatic pain	0	4	0	1	0	4	0	1
hepatic steatosis	0	5	1	13	3	14	0	0
hepatitis	0	98	3	117	29	96	0	2
hepatitis acute	0	9	0	12	1	3	0	1
hepatitis alcoholic	0	0	0	2	0	1	0	0
hepatitis cholestatic	0	4	0	25	4	11	0	0
hepatitis chronic active	0	1	0	1	0	0	0	0
hepatitis chronic persistent	0	0	0	1	0	0	0	0
hepatitis fulminant	0	21	0	1	3	2	0	0
hepatitis toxic	0	2	0	6	1	14	0	0
hepatobiliary disease	0	0	0	3	0	0	0	0
hepatocellular injury	0	10	1	42	2	28	0	0
hepatomegaly	0	4	0	4	2	6	0	1
hepatorenal failure	0	0	0	1	0	0	0	0
hepatorenal syndrome	0	5	0	0	0	0	0	0
hepatosplenomegaly	0	0	0	1	0	0	0	0
hepatotoxicity	0	25	0	52	9	175	0	1
hyperbilirubinaemia	0	10	0	13	4	17	0	0
hyperplastic cholecystopathy	0	2	0	0	0	1	0	0
hypertransaminasaemia	0	4	0	31	4	37	0	3
immune-mediated cholangitis	0	18	0	27	7	12	0	0
immune-mediated cholestasis	0	1	0	7	1	0	0	0
immune-mediated hepatic disorder	0	64	8	317	23	322	0	0
immune-mediated hepatitis	0	58	3	94	29	98	1	0
ischaemic cholecystitis	0	0	0	1	0	0	0	0
ischaemic hepatitis	0	1	0	2	0	0	0	0
jaundice	0	24	0	35	8	14	0	3
jaundice cholestatic	0	4	0	14	0	4	0	0
liver disorder	0	64	7	127	13	67	0	23
liver injury	0	9	4	26	6	25	0	0
liver tenderness	0	0	0	0	0	0	0	1
malignant biliary obstruction	0	0	0	1	0	0	0	0
metabolic dysfunction-associated steatohepatitis	0	0	0	1	0	0	0	0
mixed liver injury	0	2	0	11	2	11	0	0
nodular regenerative hyperplasia	0	0	0	0	0	1	0	0
ocular icterus	0	1	0	4	0	1	0	0
perihepatic discomfort	0	0	0	0	0	1	0	0
periportal oedema	0	0	0	1	0	0	0	0
pneumobilia	0	0	0	1	0	0	0	0
porcelain gallbladder	0	0	0	1	0	0	0	0
portal hypertension	0	1	1	1	0	2	0	0
portal vein dilatation	0	0	1	0	0	0	0	0
portal vein occlusion	0	1	0	0	0	0	0	0
portal vein thrombosis	0	4	0	1	0	3	0	0
primary biliary cholangitis	0	1	0	5	0	0	0	0
steatohepatitis	0	0	0	3	1	0	0	0
subacute hepatic failure	0	1	0	0	0	0	0	0
suspected drug-induced liver injury	0	0	0	1	0	1	0	0
vanishing bile duct syndrome	0	4	0	2	4	3	0	0
venoocclusive liver disease	0	0	0	2	1	2	0	0

## Sheet: Table S4
PT	CA	DE	DS	HO	LT	OT	RI
drug-induced liver injury	0	0	0	2	0	1	0
hepatic failure	0	0	0	2	0	1	0
hepatic function abnormal	0	0	0	4	1	3	0
hepatitis	0	1	0	0	0	0	0
hepatitis cholestatic	0	0	1	0	0	0	0
immune-mediated cholangitis	0	0	0	1	0	0	0
immune-mediated cholestasis	0	0	0	1	0	0	0
immune-mediated hepatic disorder	0	0	0	1	0	6	0
immune-mediated hepatitis	0	1	0	0	0	0	0
jaundice	0	0	0	0	0	1	0
liver injury	0	0	0	7	1	2	0
vanishing bile duct syndrome	0	0	0	1	0	0	0

## Sheet: Table S5
PT	CA	DE	DS	HO	LT	OT	RI	NA
acute hepatic failure	0	32	0	8	6	0	0	0
alcoholic liver disease	0	0	0	1	0	0	0	0
autoimmune cholangitis	0	1	0	2	0	4	0	0
autoimmune hepatitis	0	86	4	113	37	78	1	0
bile duct necrosis	0	0	0	1	0	0	0	0
bile duct obstruction	0	6	0	13	4	2	0	0
bile duct stenosis	0	7	0	12	0	7	0	0
bile duct stone	0	2	0	18	1	5	0	0
biliary colic	0	0	0	5	1	3	0	1
biliary cyst	0	0	0	0	0	1	0	0
biliary dilatation	0	5	0	2	1	6	0	0
biliary dyskinesia	0	0	0	1	0	0	0	0
biliary fistula	0	1	0	1	1	1	0	0
biliary obstruction	0	2	0	9	1	9	0	0
biliary tract disorder	0	3	0	7	1	6	0	0
biloma	0	1	0	1	0	0	0	0
budd-chiari syndrome	0	2	0	0	0	0	0	0
cholangitis	0	38	0	122	6	103	0	0
cholangitis acute	0	2	0	15	1	3	0	0
cholangitis chronic	0	0	0	0	0	1	0	0
cholangitis sclerosing	0	27	1	47	1	47	0	0
cholecystitis	0	25	0	73	5	27	1	0
cholecystitis acute	0	6	0	24	3	6	0	0
cholecystitis chronic	0	0	0	0	0	1	0	0
cholecystocholangitis	0	0	0	1	0	0	0	0
cholelithiasis	0	10	1	24	6	9	0	3
cholelithiasis obstructive	0	0	0	1	0	0	0	0
cholestasis	0	32	0	99	3	67	0	0
cholestasis of pregnancy	0	0	0	0	0	1	0	0
cholestatic liver injury	0	3	0	6	0	5	0	0
chronic hepatitis	0	0	0	1	0	1	0	0
congestive hepatopathy	0	1	0	0	1	0	0	0
drug-induced liver injury	0	50	0	71	24	43	0	0
gallbladder atrophy	0	0	0	0	0	1	0	0
gallbladder disorder	0	4	0	11	1	11	0	2
gallbladder enlargement	0	1	0	1	0	0	0	0
gallbladder necrosis	0	0	0	0	1	0	0	0
gallbladder obstruction	0	0	0	2	1	1	0	0
gallbladder perforation	0	1	0	1	0	0	0	0
gallbladder polyp	0	1	0	1	0	0	0	0
gallbladder rupture	0	0	0	0	0	1	0	0
granulomatous liver disease	0	0	0	4	0	5	0	0
haemobilia	0	0	0	1	1	0	0	0
hepatic artery haemorrhage	0	0	0	0	0	1	0	0
hepatic artery occlusion	0	1	0	0	0	0	0	0
hepatic artery thrombosis	0	0	0	0	1	0	0	0
hepatic atrophy	0	0	0	2	0	3	0	0
hepatic calcification	0	0	0	0	0	1	0	0
hepatic cirrhosis	0	10	0	10	2	18	0	0
hepatic congestion	0	1	0	1	0	0	0	0
hepatic cyst	0	5	0	3	0	3	0	0
hepatic cytolysis	0	6	3	50	1	23	0	0
hepatic failure	0	184	1	39	13	38	0	0
hepatic fibrosis	0	0	0	3	0	1	0	0
hepatic function abnormal	0	188	11	206	31	99	0	14
hepatic haemorrhage	0	2	0	4	1	0	0	0
hepatic hypertrophy	0	1	0	1	0	1	0	0
hepatic lesion	0	2	0	10	1	15	0	2
hepatic mass	0	1	0	4	1	2	0	0
hepatic necrosis	0	6	0	7	0	4	0	1
hepatic pain	0	6	1	4	1	8	0	2
hepatic steatosis	0	4	0	10	1	7	0	1
hepatic vein thrombosis	0	1	0	1	0	1	0	0
hepatitis	0	97	4	153	48	204	1	0
hepatitis acute	0	11	0	22	3	7	2	0
hepatitis alcoholic	0	0	0	0	0	1	0	0
hepatitis cholestatic	0	4	0	19	2	12	0	0
hepatitis chronic active	0	0	0	1	0	0	0	0
hepatitis fulminant	0	30	0	4	4	7	0	0
hepatitis toxic	0	1	0	5	1	3	0	0
hepatobiliary disease	0	6	0	8	2	3	0	0
hepatocellular injury	0	18	0	62	7	26	0	0
hepatomegaly	0	4	0	7	0	6	0	0
hepatorenal failure	0	4	0	1	0	1	0	0
hepatorenal syndrome	0	5	0	2	0	2	0	0
hepatosplenomegaly	0	4	0	0	1	2	0	0
hepatotoxicity	1	35	0	55	13	89	0	1
hydrocholecystis	0	0	0	2	1	1	0	0
hyperbilirubinaemia	0	10	0	31	1	8	0	0
hyperplastic cholecystopathy	0	1	0	0	0	0	0	0
hypertransaminasaemia	0	11	1	20	6	17	0	6
immune-mediated cholangitis	0	11	2	25	1	33	0	0
immune-mediated cholestasis	0	0	1	0	0	3	0	0
immune-mediated hepatic disorder	0	15	2	39	5	105	0	0
immune-mediated hepatitis	0	57	1	95	30	137	3	0
ischaemic hepatitis	0	2	0	3	0	0	0	0
jaundice	0	41	0	62	5	37	0	0
jaundice cholestatic	0	7	1	27	0	16	0	0
liver disorder	1	86	5	171	23	157	0	19
liver injury	0	13	1	24	1	35	0	1
liver tenderness	0	1	0	0	0	0	0	0
malignant biliary obstruction	0	0	0	1	0	0	0	0
mixed liver injury	0	0	0	12	0	8	0	0
nodular regenerative hyperplasia	0	0	0	1	0	0	0	0
non-alcoholic steatohepatitis	0	0	0	0	0	3	0	0
ocular icterus	0	3	0	1	0	2	1	2
pneumobilia	0	0	0	2	0	0	0	0
portal hypertension	0	2	0	3	0	2	0	0
portal vein thrombosis	0	12	0	4	1	3	0	0
primary biliary cholangitis	0	0	0	2	0	2	0	0
stauffer's syndrome	0	1	0	0	0	2	0	0
steatohepatitis	0	0	0	1	0	0	0	0
subacute hepatic failure	0	0	0	1	1	0	0	0
vanishing bile duct syndrome	0	2	0	3	1	1	0	0
venoocclusive liver disease	0	3	0	8	2	8	0	0

## Sheet: Table S6
PT	CA	DE	DS	HO	LT	OT	RI	NA
acute hepatic failure	0	7	0	4	2	2	0	0
autoimmune cholangitis	0	0	0	1	0	2	0	0
autoimmune hepatitis	0	15	1	44	0	26	0	0
bile duct obstruction	0	0	0	2	0	0	0	0
bile duct stenosis	0	1	1	2	2	1	0	0
bile duct stone	0	1	0	3	0	5	0	0
biliary colic	0	1	0	1	0	0	0	0
biliary dilatation	0	1	0	0	0	1	0	0
biliary dyskinesia	0	0	0	2	0	0	0	0
biliary fistula	0	2	0	0	0	1	0	0
biliary obstruction	0	3	1	9	1	2	0	0
biliary tract disorder	0	4	0	2	0	5	0	0
biloma	0	0	0	0	0	1	0	0
cholangitis	0	22	0	40	3	49	0	0
cholangitis acute	0	2	0	6	0	3	0	0
cholangitis sclerosing	0	6	0	15	1	8	0	0
cholecystitis	0	3	0	32	3	9	0	0
cholecystitis acute	0	1	1	7	1	4	0	0
cholecystitis chronic	0	0	0	0	0	1	0	0
cholelithiasis	0	4	0	3	1	3	0	0
cholestasis	0	7	1	21	1	8	0	0
cholestatic liver injury	0	0	0	1	0	1	0	0
chronic hepatic failure	0	2	0	0	0	1	0	0
cirrhosis alcoholic	0	1	0	0	0	0	0	0
drug-induced liver injury	0	22	3	43	2	39	0	3
gallbladder disorder	0	0	0	1	0	1	0	0
gallbladder enlargement	0	1	0	1	0	1	0	0
gallbladder fistula	0	1	0	0	0	0	0	0
gallbladder obstruction	0	0	0	0	1	0	0	0
gallbladder rupture	0	2	0	1	2	1	0	0
granulomatous liver disease	0	0	0	1	0	2	0	0
haemobilia	0	2	0	3	0	6	0	0
haemorrhagic cholecystitis	0	1	0	0	0	0	0	0
haemorrhagic hepatic cyst	0	0	0	0	0	1	0	0
hepatic atrophy	0	1	0	2	0	4	0	0
hepatic cirrhosis	0	21	1	8	1	24	0	0
hepatic congestion	0	1	0	0	1	0	0	0
hepatic cyst	0	0	0	0	0	3	0	0
hepatic cytolysis	0	3	0	15	2	13	0	0
hepatic failure	0	138	1	24	4	44	0	0
hepatic fibrosis	0	1	0	0	0	2	0	0
hepatic function abnormal	0	64	4	146	6	145	0	3
hepatic haematoma	0	0	0	1	0	2	0	0
hepatic haemorrhage	0	2	0	0	1	1	0	1
hepatic infarction	0	1	0	0	0	2	0	0
hepatic ischaemia	0	1	0	0	0	0	0	0
hepatic lesion	0	2	0	1	1	8	0	1
hepatic mass	0	0	0	1	0	4	0	1
hepatic necrosis	0	2	0	1	0	0	0	0
hepatic pain	0	0	0	4	0	4	0	1
hepatic steatosis	0	0	0	2	1	4	0	0
hepatic vascular thrombosis	0	0	0	0	0	1	0	0
hepatitis	0	47	2	61	12	129	0	2
hepatitis acute	0	3	0	4	1	2	0	0
hepatitis cholestatic	0	1	0	3	0	0	0	0
hepatitis chronic active	0	0	0	1	0	0	0	0
hepatitis fulminant	0	6	0	0	1	0	0	0
hepatitis toxic	0	0	0	2	0	5	0	0
hepatobiliary disease	0	6	0	6	0	3	0	0
hepatocellular injury	0	2	1	11	0	13	0	0
hepatomegaly	0	1	0	3	0	6	0	0
hepatorenal failure	0	3	0	0	0	0	0	0
hepatorenal syndrome	0	7	0	3	0	1	0	0
hepatosplenomegaly	0	0	0	0	0	1	0	0
hepatotoxicity	0	18	0	25	5	61	0	1
hyperbilirubinaemia	0	6	1	12	2	9	0	0
hypertransaminasaemia	0	4	0	9	1	25	0	0
immune-mediated cholangitis	0	2	0	4	0	2	0	0
immune-mediated cholestasis	0	0	1	0	0	0	0	0
immune-mediated hepatic disorder	0	11	0	7	0	11	0	1
immune-mediated hepatitis	0	17	1	30	4	29	0	0
ischaemic hepatitis	0	1	0	0	0	0	0	0
jaundice	0	23	0	24	4	17	0	2
jaundice cholestatic	0	4	0	11	0	3	0	0
liver disorder	0	50	3	80	5	102	0	5
liver injury	0	12	1	17	1	26	0	1
liver sarcoidosis	0	0	0	0	0	1	0	0
mixed liver injury	0	0	0	1	0	1	0	0
ocular icterus	0	1	0	0	1	2	0	0
perforation bile duct	0	1	0	0	0	0	0	0
portal fibrosis	0	0	0	0	0	1	0	0
portal hypertension	0	7	0	8	0	16	0	0
portal vein cavernous transformation	0	0	0	0	0	1	0	0
portal vein embolism	0	1	0	0	0	2	0	0
portal vein occlusion	0	0	0	0	0	1	0	0
portal vein thrombosis	0	10	0	11	1	16	0	2
portosplenomesenteric venous thrombosis	0	1	0	1	0	0	0	0
steatohepatitis	0	1	0	0	0	1	0	0
subcapsular hepatic haematoma	0	0	0	1	0	0	0	0
venoocclusive liver disease	0	0	0	1	0	0	0	0

## Sheet: Table S7
PT	CA	DE	DS	HO	LT	OT	RI
acute hepatic failure	0	0	0	1	3	0	0
autoimmune hepatitis	0	0	0	5	0	2	0
biliary obstruction	0	0	0	0	0	1	0
cholecystitis	0	0	0	1	0	0	0
cholestatic liver injury	0	0	0	1	0	1	0
drug-induced liver injury	0	0	0	6	2	14	0
hepatic cirrhosis	0	0	0	1	0	0	0
hepatic failure	0	0	1	3	0	4	0
hepatic function abnormal	0	0	7	78	2	19	0
hepatitis	0	0	0	1	0	1	0
hepatitis cholestatic	0	0	0	0	0	1	0
hepatocellular injury	0	0	1	0	0	0	0
hepatotoxicity	0	0	0	1	0	0	0
hyperbilirubinaemia	0	0	0	0	0	1	0
immune-mediated hepatic disorder	0	0	1	5	0	3	0
immune-mediated hepatitis	0	0	0	3	0	0	0
jaundice	0	1	0	1	0	1	0
liver injury	0	1	3	28	1	22	0
portal vein thrombosis	0	0	0	0	0	2	0

## Sheet: Table S8
Model name	AIC	BIC	-2*Log L	Selection evidence
For Durvalumab
Weibull	4237.52	4245.56	4233.52	Weibull model presented the smallest AICc, showed good fit
Gamma	4253.11	4249.11	3702.34
Exponent	4272.64	4278.66	4594.57
For Pembrolizumab
Weibull	18027	18037.9	18023	Weibull model presented the smallest AICc, showed good fit
Gamma	18151.4	18162.3	18147.4
Exponent	18663.8	18669.2	18661.8
For Toripalimab
Weibull	161.37	163.55	157.37	Weibull model presented the smallest AICc, showed good fit
Gamma	164.07	166.25	160.07
Exponent	184.82	185.91	182.82
For Nivolumab
Weibull	24943.8	24955.2	24939.8	Weibull model presented the smallest AICc, showed good fit
Gamma	25092	25103.5	25088
Exponent	25496	25501.8	25494
For Atezolizumab
Weibull	10983	10992.9	10979	Weibull model presented the smallest AICc, showed good fit
Gamma	11045.5	11055.3	11041.5
Exponent	11245.6	11250.5	11243.6
For Tislelizumab
Weibull	1993.35	2000.01	1989.35	Weibull model presented the smallest AICc, showed good fit
Gamma	2029.67	2036.33	2025.67
Exponent	2122	2125.33	2120
Note: AIC, Akaike Information Criterion; BIC, Bayesian Information Criterion; L, Log-likelihood. All three of these serve as indicators for the goodness-of-fit test.
